# Supplementary material for: Construction of Multifunctional Hierarchical Biofilms for Highly Sensitive and Weather-Resistant Fire Warning
Source: Polymers (Basel). 2023 Sep 6;15(18):3666. doi: 10.3390/polym15183666 (PMC10535110; doi:10.3390/polym15183666)
Supplement: Supplementary file 1 [file polymers-15-03666-s001.zip]

Archive with 1 entries (1 files):
- polymers-2588490-supplementary.mp4
